# Supplementary material for: Absolute Quantification of Hepatitis B Core Antigen (HBcAg) Virus-like Particles and Bound Nucleic Acids
Source: Viruses. 2023 Dec 21;16(1):13. doi: 10.3390/v16010013 (PMC10820971; doi:10.3390/v16010013)
Supplement: Supplementary file 1 [file viruses-16-00013-s001.zip]

Archive with 1 entries (1 files):
- viruses-2775405-supplementary.pdf
